# Supplementary material for: Digital Spindle: A New Way to Explore Mitotic Functions by Whole Cell Data Collection and a Computational Approach
Source: Cells. 2020 May 19;9(5):1255. doi: 10.3390/cells9051255 (PMC7291015; doi:10.3390/cells9051255)
Supplement: Supplementary file 1 [file cells-09-01255-s001.zip]

Archive with 2 entries (2 files):
- Supplementary Videos/Video 1.mov
- Supplementary Videos/Video 2.mov
